# Supplementary material for: Predicting Pharmacodynamic Drug-Drug Interactions through Signaling Propagation Interference on Protein-Protein Interaction Networks
Source: PLoS One. 2015 Oct 15;10(10):e0140816. doi: 10.1371/journal.pone.0140816 (PMC4607460; doi:10.1371/journal.pone.0140816)
Supplement: S1 Table — 25 of 26 targets of quetiapine are the same targets as those of ziprasidone, olanzapine, and aripiprazole in DrugBank. (XLS) [file pone.0140816.s005.xls]

## Sheet: Sheet1
Target Protein	ziprasidone, olanzapine, aripiprazole	quetiapine
P08172	O	O
P08173	O	O
P08908	O	O
P08912	O	O
P08913	O	O
P11229	O	O
P14416	O	O
P18089	O	O
P18825	O	O
P20309	O	O
P21728	O	O
P21917	O	O
P21918	O	O
P28221	O	O
P28222	O	O
P28223	O	O
P28335	O	O
P28566	O	O
P34969	O	O
P35348	O	O
P35367	O	O
P35368	O	O
P35462	O	O
P46098	O	O
P50406	O	O
P25100	X	O
