# Supplementary material for: Predicting Pharmacodynamic Drug-Drug Interactions through Signaling Propagation Interference on Protein-Protein Interaction Networks
Source: PLoS One. 2015 Oct 15;10(10):e0140816. doi: 10.1371/journal.pone.0140816 (PMC4607460; doi:10.1371/journal.pone.0140816)
Supplement: S2 Table — Three PD DDIs have same PD DDI-associated genes because ziprasidone, olanzapine, and aripiprazole have same target proteins. (XLS) [file pone.0140816.s006.xls]

## Sheet: Sheet1
UNIPROT ACCESSION	Name
Q9NRI5	disrupted in schizophrenia 1
P41143	opioid receptor, delta 1
O96000	NADH dehydrogenase (ubiquinone) 1 beta subcomplex, 10, 22kDa
P61981	tyrosine 3-monooxygenase/tryptophan 5-monooxygenase activation protein, gamma polypeptide
P32238	cholecystokinin A receptor
P63104	tyrosine 3-monooxygenase/tryptophan 5-monooxygenase activation protein, zeta polypeptide
P08173	cholinergic receptor, muscarinic 4
Q9NYX4	calcyon neuron-specific vesicular protein
P30519	heme oxygenase (decycling) 2
P23508	mutated in colorectal cancers
P13497	bone morphogenetic protein 1
Q8IZF0	sodium leak channel, non-selective
Q13009	T-cell lymphoma invasion and metastasis 1
Q99698	lysosomal trafficking regulator
Q9NSN8	syntrophin, gamma 1
Q05655	protein kinase C, delta
Q9Y483	metal response element binding transcription factor 2
P25101	endothelin receptor type A
P30988	calcitonin receptor
P00813	adenosine deaminase
P04150	nuclear receptor subfamily 3, group C, member 1 (glucocorticoid receptor)
P25024	interleukin 8 receptor, alpha
P05198	eukaryotic translation initiation factor 2, subunit 1 alpha, 35kDa
P50406	5-hydroxytryptamine (serotonin) receptor 6
Q5JY77	G protein-coupled receptor associated sorting protein 1
P50148	guanine nucleotide binding protein (G protein), q polypeptide
P17252	protein kinase C, alpha
P30679	guanine nucleotide binding protein (G protein), alpha 15 (Gq class)
P62195	proteasome (prosome, macropain) 26S subunit, ATPase, 5
Q92806	potassium inwardly-rectifying channel, subfamily J, member 9
Q86UW9	deltex homolog 2 (Drosophila)
O75665	oral-facial-digital syndrome 1
P08172	cholinergic receptor, muscarinic 2
P21728	dopamine receptor D1
Q92734	TRK-fused gene
P25103	tachykinin receptor 1
Q9Y2Q3	glutathione S-transferase kappa 1
Q13232	non-metastatic cells 3, protein expressed in
P25021	histamine receptor H2
O76081	regulator of G-protein signaling 20
Q99963	SH3-domain GRB2-like 3
Q14500	similar to hkir2.2x; similar to inward rectifying K+ channel negative regulator Kir2.2v; potassium inwardly-rectifying channel, subfamily J, member 12
P30542	adenosine A1 receptor
P48051	potassium inwardly-rectifying channel, subfamily J, member 6
P21918	dopamine receptor D5
Q9NUP9	lin-7 homolog C (C. elegans)
Q02818	nucleobindin 1
P42262	glutamate receptor, ionotropic, AMPA 2
Q9H0R8	GABA(A) receptors associated protein like 3 (pseudogene); GABA(A) receptor-associated protein like 1
P11362	fibroblast growth factor receptor 1
Q9Y572	receptor-interacting serine-threonine kinase 3
P28222	5-hydroxytryptamine (serotonin) receptor 1B
P09619	platelet-derived growth factor receptor, beta polypeptide
P50238	cysteine-rich protein 1 (intestinal)
P01106	v-myc myelocytomatosis viral oncogene homolog (avian)
P43119	prostaglandin I2 (prostacyclin) receptor (IP)
Q05586	glutamate receptor, ionotropic, N-methyl D-aspartate 1
P28223	5-hydroxytryptamine (serotonin) receptor 2A
Q9Y297	beta-transducin repeat containing
P14867	gamma-aminobutyric acid (GABA) A receptor, alpha 1
P30559	oxytocin receptor
P04637	tumor protein p53
P10599	thioredoxin
P06748	nucleophosmin 1 (nucleolar phosphoprotein B23, numatrin) pseudogene 21; hypothetical LOC100131044; similar to nucleophosmin 1; nucleophosmin (nucleolar phosphoprotein B23, numatrin)
P49795	regulator of G-protein signaling 19
P21333	filamin A, alpha (actin binding protein 280)
P41594	glutamate receptor, metabotropic 5
P35968	kinase insert domain receptor (a type III receptor tyrosine kinase)
P81274	G-protein signaling modulator 2 (AGS3-like, C. elegans)
P35346	somatostatin receptor 5
Q99759	mitogen-activated protein kinase kinase kinase 3
P49798	regulator of G-protein signaling 4
P41595	5-hydroxytryptamine (serotonin) receptor 2B
O00303	eukaryotic translation initiation factor 3, subunit F; similar to hCG2040283
Q3KQU3	MAP7 domain containing 1
Q9H4G0	erythrocyte membrane protein band 4.1-like 1
Q08209	protein phosphatase 3 (formerly 2B), catalytic subunit, alpha isoform
P28482	mitogen-activated protein kinase 1
P42858	huntingtin
P05129	protein kinase C, gamma
P49802	regulator of G-protein signaling 7
P29371	tachykinin receptor 3
Q02410	amyloid beta (A4) precursor protein-binding, family A, member 1
P25098	adrenergic, beta, receptor kinase 1
P78352	discs, large homolog 4 (Drosophila)
Q9NZV8	potassium voltage-gated channel, Shal-related subfamily, member 2
Q9UBF2	coatomer protein complex, subunit gamma 2
P21731	thromboxane A2 receptor
P43146	deleted in colorectal carcinoma
P78559	microtubule-associated protein 1A
P43220	glucagon-like peptide 1 receptor
P19174	phospholipase C, gamma 1
P25116	coagulation factor II (thrombin) receptor
P36873	protein phosphatase 1, catalytic subunit, gamma isoform
P29992	guanine nucleotide binding protein (G protein), alpha 11 (Gq class)
Q13424	syntrophin, alpha 1 (dystrophin-associated protein A1, 59kDa, acidic component)
Q9NR50	eukaryotic translation initiation factor 2B, subunit 3 gamma, 58kDa
Q9Y4K3	TNF receptor-associated factor 6
P21554	cannabinoid receptor 1 (brain)
P84077	ADP-ribosylation factor 1
O95477	ATP-binding cassette, sub-family A (ABC1), member 1
P27986	phosphoinositide-3-kinase, regulatory subunit 1 (alpha)
P29353	SHC (Src homology 2 domain containing) transforming protein 1
Q7Z6G8	ankyrin repeat and sterile alpha motif domain containing 1B
P15104	glutamate-ammonia ligase (glutamine synthetase)
P17980	proteasome (prosome, macropain) 26S subunit, ATPase, 3
O15492	regulator of G-protein signaling 16
P34969	5-hydroxytryptamine (serotonin) receptor 7 (adenylate cyclase-coupled)
Q9NWV8	chromosome 19 open reading frame 62
P41236	protein phosphatase 1, regulatory (inhibitor) subunit 2
P24534	eukaryotic translation elongation factor 1 beta 2; eukaryotic translation elongation factor 1 beta 2-like
P22392	non-metastatic cells 1, protein (NM23A) expressed in; NME1-NME2 readthrough transcript; non-metastatic cells 2, protein (NM23B) expressed in
P04899	guanine nucleotide binding protein (G protein), alpha inhibiting activity polypeptide 2
Q96CW1	adaptor-related protein complex 2, mu 1 subunit
Q14500	similar to potassium inwardly-rectifying channel J2
P28335	5-hydroxytryptamine (serotonin) receptor 2C
P31946	tyrosine 3-monooxygenase/tryptophan 5-monooxygenase activation protein, beta polypeptide
Q13425	syntrophin, beta 2 (dystrophin-associated protein A1, 59kDa, basic component 2)
O43493	trans-golgi network protein 2
P43686	similar to 26S protease regulatory subunit 6B (MIP224) (MB67-interacting protein) (TAT-binding protein 7) (TBP-7); proteasome (prosome, macropain) 26S subunit, ATPase, 4
P01857	immunoglobulin heavy constant gamma 1 (G1m marker); immunoglobulin heavy constant mu; immunoglobulin heavy variable 3-7; immunoglobulin heavy constant gamma 3 (G3m marker); immunoglobulin heavy variable 3-11 (gene/pseudogene); immunoglobulin heavy variable 4-31; immunoglobulin heavy locus
Q92837	frequently rearranged in advanced T-cell lymphomas
O14908	GIPC PDZ domain containing family, member 1
P14866	similar to heterogeneous nuclear ribonucleoprotein L-like; heterogeneous nuclear ribonucleoprotein L
P32121	arrestin, beta 2
P62333	proteasome (prosome, macropain) 26S subunit, ATPase, 6
Q01959	solute carrier family 6 (neurotransmitter transporter, dopamine), member 3
Q14344	guanine nucleotide binding protein (G protein), alpha 13
P34998	corticotropin releasing hormone receptor 1
P42224	signal transducer and activator of transcription 1, 91kDa
Q14232	eukaryotic translation initiation factor 2B, subunit 1 alpha, 26kDa
P41220	regulator of G-protein signaling 2, 24kDa
Q9NS28	regulator of G-protein signaling 18
P16333	NCK adaptor protein 1
Q14315	filamin C, gamma (actin binding protein 280)
O00222	glutamate receptor, metabotropic 8
Q9NPQ8	resistance to inhibitors of cholinesterase 8 homolog A (C. elegans)
P53041	protein phosphatase 5, catalytic subunit
P21452	tachykinin receptor 2
P15311	hypothetical protein LOC100129652; ezrin
Q99614	tetratricopeptide repeat domain 1
O43665	regulator of G-protein signaling 10
O95295	SNAP-associated protein
Q13573	SNW domain containing 1
P34947	G protein-coupled receptor kinase 5
P03372	estrogen receptor 1
P16473	thyroid stimulating hormone receptor
P11171	erythrocyte membrane protein band 4.1 (elliptocytosis 1, RH-linked)
Q9Y6K9	inhibitor of kappa light polypeptide gene enhancer in B-cells, kinase gamma
P08912	cholinergic receptor, muscarinic 5
P51681	chemokine (C-C motif) receptor 5
O15534	period homolog 1 (Drosophila)
Q06187	Bruton agammaglobulinemia tyrosine kinase
P08908	5-hydroxytryptamine (serotonin) receptor 1A
P09471	guanine nucleotide binding protein (G protein), alpha activating activity polypeptide O
P28566	5-hydroxytryptamine (serotonin) receptor 1E
Q05639	eukaryotic translation elongation factor 1 alpha 2
P21453	sphingosine-1-phosphate receptor 1
P35462	dopamine receptor D3
Q93045	stathmin-like 2
P30411	bradykinin receptor B2
Q6IB77	glycine-N-acyltransferase
P18507	gamma-aminobutyric acid (GABA) A receptor, gamma 2
P46098	5-hydroxytryptamine (serotonin) receptor 3A
P62993	growth factor receptor-bound protein 2
O95837	guanine nucleotide binding protein (G protein), alpha 14
P62166	frequenin homolog (Drosophila)
Q12959	discs, large homolog 1 (Drosophila)
Q15831	serine/threonine kinase 11
O43491	erythrocyte membrane protein band 4.1-like 2
O60674	Janus kinase 2
P48549	potassium inwardly-rectifying channel, subfamily J, member 3
O15265	ataxin 7
P62136	protein phosphatase 1, catalytic subunit, alpha isoform
P55085	coagulation factor II (thrombin) receptor-like 1
P31749	v-akt murine thymoma viral oncogene homolog 1
Q9H492	microtubule-associated protein 1 light chain 3 alpha
Q96NY7	chloride intracellular channel 6
Q16288	neurotrophic tyrosine kinase, receptor, type 3
P21917	dopamine receptor D4
Q9UBF9	myotilin
P59768	guanine nucleotide binding protein (G protein), gamma 2
P29475	nitric oxide synthase 1 (neuronal)
P05771	protein kinase C, beta
Q99500	sphingosine-1-phosphate receptor 3
Q8TAF3	WD repeat domain 48
P62068	ubiquitin specific peptidase 46
Q14980	nuclear mitotic apparatus protein 1
O15539	regulator of G-protein signaling 5
P11021	hypothetical gene supported by AF216292; NM_005347; heat shock 70kDa protein 5 (glucose-regulated protein, 78kDa)
P62330	ADP-ribosylation factor 6
P46459	N-ethylmaleimide-sensitive factor
Q9UBF8	phosphatidylinositol 4-kinase, catalytic, beta
P81605	dermcidin
P35368	adrenergic, alpha-1B-, receptor
P27348	tyrosine 3-monooxygenase/tryptophan 5-monooxygenase activation protein, theta polypeptide
O95166	GABA(A) receptor-associated protein
P35372	opioid receptor, mu 1
P32241	vasoactive intestinal peptide receptor 1
P62158	calmodulin 3 (phosphorylase kinase, delta); calmodulin 2 (phosphorylase kinase, delta); calmodulin 1 (phosphorylase kinase, delta)
P20042	eukaryotic translation initiation factor 2, subunit 2 beta, 38kDa
P49770	eukaryotic translation initiation factor 2B, subunit 2 beta, 39kDa
Q86UW7	Ca++-dependent secretion activator 2
P12931	v-src sarcoma (Schmidt-Ruppin A-2) viral oncogene homolog (avian)
P49703	ADP-ribosylation factor-like 4D
P28221	5-hydroxytryptamine (serotonin) receptor 1D
P18089	adrenergic, alpha-2B-, receptor
Q15796	SMAD family member 2
Q9NZN1	interleukin 1 receptor accessory protein-like 1
Q13084	mitochondrial ribosomal protein L28
Q96KB5	PDZ binding kinase
P02768	albumin
P41145	opioid receptor, kappa 1
Q92731	estrogen receptor 2 (ER beta)
Q9UHF0	tachykinin 3
P49286	melatonin receptor 1B
Q92729	protein tyrosine phosphatase, receptor type, U
P43250	G protein-coupled receptor kinase 6
P22888	luteinizing hormone/choriogonadotropin receptor
P48729	casein kinase 1, alpha 1
Q8NDV2	G protein-coupled receptor 26
P08754	guanine nucleotide binding protein (G protein), alpha inhibiting activity polypeptide 3
P28070	proteasome (prosome, macropain) subunit, beta type, 4
Q9ULJ8	protein phosphatase 1, regulatory (inhibitor) subunit 9A
P48039	melatonin receptor 1A
P19086	guanine nucleotide binding protein (G protein), alpha z polypeptide
Q99728	BRCA1 associated RING domain 1
P21246	pleiotrophin
P52565	Rho GDP dissociation inhibitor (GDI) alpha
P49407	arrestin, beta 1
P08100	rhodopsin
P10523	S-antigen; retina and pineal gland (arrestin)
Q99459	CDC5 cell division cycle 5-like (S. pombe)
P07550	adrenergic, beta-2-, receptor, surface
P08913	adrenergic, alpha-2A-, receptor
O43193	motilin receptor
Q96D09	G protein-coupled receptor associated sorting protein 2
P11532	dystrophin
Q12979	active BCR-related gene
P17612	protein kinase, cAMP-dependent, catalytic, alpha
Q15165	paraoxonase 2
O75899	gamma-aminobutyric acid (GABA) B receptor, 2
P32302	chemokine (C-X-C motif) receptor 5
P18825	adrenergic, alpha-2C-, receptor
P08588	adrenergic, beta-1-, receptor
P84996	GNAS complex locus
Q6Y2X3	DnaJ (Hsp40) homolog, subfamily C, member 14
Q03135	caveolin 1, caveolae protein, 22kDa
P00533	epidermal growth factor receptor (erythroblastic leukemia viral (v-erb-b) oncogene homolog, avian)
P42771	cyclin-dependent kinase inhibitor 2A (melanoma, p16, inhibits CDK4)
P30556	angiotensin II receptor, type 1
Q03113	guanine nucleotide binding protein (G protein) alpha 12
Q9Y478	protein kinase, AMP-activated, beta 1 non-catalytic subunit
P14416	dopamine receptor D2
P19320	vascular cell adhesion molecule 1
O60925	prefoldin subunit 1
O43566	regulator of G-protein signaling 14
P25100	adrenergic, alpha-1D-, receptor
Q9P2H0	KIAA1377
Q9ULU8	Ca++-dependent secretion activator
P63096	guanine nucleotide binding protein (G protein), alpha inhibiting activity polypeptide 1
P10144	granzyme B (granzyme 2, cytotoxic T-lymphocyte-associated serine esterase 1)
P32239	cholecystokinin B receptor
P06241	FYN oncogene related to SRC, FGR, YES
O75582	ribosomal protein S6 kinase, 90kDa, polypeptide 5
P08047	Sp1 transcription factor
Q00987	Mdm2 p53 binding protein homolog (mouse)
P00519	c-abl oncogene 1, receptor tyrosine kinase
Q5T3J3	chromosome 1 open reading frame 103
Q7KZI7	MAP/microtubule affinity-regulating kinase 2
Q13884	syntrophin, beta 1 (dystrophin-associated protein A1, 59kDa, basic component 1)
Q9H7E9	chromosome 8 open reading frame 33
P13569	cystic fibrosis transmembrane conductance regulator (ATP-binding cassette sub-family C, member 7)
P62873	guanine nucleotide binding protein (G protein), beta polypeptide 1
Q9GZQ8	microtubule-associated protein 1 light chain 3 beta
Q13255	glutamate receptor, metabotropic 1
Q92793	CREB binding protein
Q15052	Rac/Cdc42 guanine nucleotide exchange factor (GEF) 6
Q99757	thioredoxin 2
P27824	calnexin
P51812	ribosomal protein S6 kinase, 90kDa, polypeptide 3
Q92905	COP9 constitutive photomorphogenic homolog subunit 5 (Arabidopsis)
P60709	actin, beta
P42261	glutamate receptor, ionotropic, AMPA 1
P02751	fibronectin 1
P08238	heat shock protein 90kDa alpha (cytosolic), class B member 1
P25025	interleukin 8 receptor, beta
Q13144	eukaryotic translation initiation factor 2B, subunit 5 epsilon, 82kDa
P26641	eukaryotic translation elongation factor 1 gamma
P35998	proteasome (prosome, macropain) 26S subunit, ATPase, 2
O43602	doublecortin
Q15008	proteasome (prosome, macropain) 26S subunit, non-ATPase, 6
P51636	caveolin 2
O14924	regulator of G-protein signaling 12
P35348	adrenergic, alpha-1A-, receptor
P23443	ribosomal protein S6 kinase, 70kDa, polypeptide 1
P11229	cholinergic receptor, muscarinic 1
P20309	cholinergic receptor, muscarinic 3
Q9NPG2	neuroglobin
P41146	opiate receptor-like 1
P07900	heat shock protein 90kDa alpha (cytosolic), class A member 2; heat shock protein 90kDa alpha (cytosolic), class A member 1
Q96SB3	protein phosphatase 1, regulatory (inhibitor) subunit 9B
P60520	GABA(A) receptor-associated protein-like 2
P29274	adenosine A2a receptor
P98164	low density lipoprotein-related protein 2
O75970	multiple PDZ domain protein
